# Supplementary material for: Autoantibodies Against Ubiquitous and Confined Antigens in Patients With Ocular, Neuro-Ophthalmic and Congenital Cerebral Toxoplasmosis
Source: Front Immunol. 2021 May 12;12:606963. doi: 10.3389/fimmu.2021.606963 (PMC8149787; doi:10.3389/fimmu.2021.606963)
Supplement: Supplementary file 2 [file Table_1.xlsx]

## Sheet: suppl T.1
Supplementary Table 1. Complications and ocular manifestations associated to retinochoroid lesions of the patients with OT included in this study*
Detailed ocular manifestations	n	%
Macular scar	25	0.446
Vasculitis	10	0.179
Strabismus / Nystagmus	10	0.179
Retinal detachment	9	0.161
Posterior synechiae	7	0.125
Microphthalmia	6	0.107
Fuchs Uveitis Syndrome	5	0.089
Cataracts	4	0.071
Retinal atrophy	4	0.071
Coloboma / optic nerve hypoplasia	3	0.054
Hemorrhage	3	0.054
Ocular dysgenesis / anophthalmia	3	0.054
Neuroretinitis	2	0.036
Punctate Outer Retinal Toxoplasmosis	2	0.036
Glaucoma	1	0.018
Multilesional >5	1	0.018
Epiretinal membrane	1	0.018
All adults of acquired toxoplasmosis are part of a current study on ocular toxoplasmosis; thus, they are being described in detail elsewere.
